# Supplementary material for: BALF editome profiling reveals A-to-I RNA editing associated with severity and complications of Mycoplasma pneumoniae pneumonia in children
Source: mSphere. 2025 Feb 25;10(3):e01012-24. doi: 10.1128/msphere.01012-24 (PMC11934315; doi:10.1128/msphere.01012-24)
Supplement: Supplemental Tables — Tables S1-S5. [file msphere.01012-24-s0002.xlsx]

## Sheet: Table S1
Table S1.The primers for PCR amplification and Sanger sequencing
Primer Names	Primer Sequences (5'-3')
CCNI-R75G-F	caatggctggccaaactcaag
CCNI-R75G-R-DNA	ctgcagtcccaactacttgggag
CCNI-R75G-R-RNA	ctgccaaatgttgagatgggctc
CCRL2-K147R-F	gacaagtatgacgcccaggc
CCRL2-K147R-R	gtctcatcagctggcaggaagg
Note:All F primers are common primers used for PCR amplification with both DNA and cDNA templates, and are also primers for Sanger sequencing. The unlabelled R primers are common reverse primers as well. Primers labeled as R-DNA are reverse primers used for DNA amplification, while primers labeled as R-RNA are reverse primers used for cDNA amplification

## Sheet: Table S2
Table S2. DRE sites associated with MPP severity
id2	p.GLM	p.GLM.adj	site_id	DRE.p.value.par	DRE.p.adj.par	DRE.p.value	DRE.p.adj	known_site	Consequence	AAchange	NTchange	BIOTYPE	SYMBOL	description	Existing_variation	SIFT	Mean_rate	Mean_PRErate	Max_rate	Prevalence	PolyPhen	DNA_variant_p	MAX_AF	MAX_AF_POPS	CLIN_SIG	AA	Repeat	ensembl_gene_id	OS	SS	OS_VS_SS	X4M4378.1.C512R_S26_R1_001	X4M4377.1.C511R_S25_R1_001	X4M3408.1.A838R_S15_R1_001	X4M2695.1.A614R_S18_R1_001	X4M2630.1.A584R_S22_R1_001	X4M3673.1.A577R_S6_R1_001	X4M3579.1.A540R_S3_R1_001	X4M3316.1.A803R_S4_R1_001	X4M3404.1.A834R_S11_R1_001	X4M2553.1.A549R_S20_R1_001	X4M3751.1.A613R_S18_R1_001	X4M3669.1.A573R_S2_R1_001	X4M2343.1.N935R_S11_R1_001	X4M3647.1.A569R_S21_R1_001	X4M2987.1.A710R_S21_R1_001	X4M3725.1.A599R_S22_R1_001	X4M3646.1.A568R_S20_R1_001	X4M2340.1.N932R_S8_R1_001
chr9_32456455_T_C	1.61088e-05	0.00908534	DDX58:chr9:32456455	1.63719e-05	0.00923377	0.000102821	0.0579908	TRUE	3_prime_UTR_variant	-	c.*667A>G	protein_coding	DDX58	DExD/H-box helicase 58	-	-	20.8696	23.374	50	0.892857	-	0.275862	NA	-	-	T	-	ENSG00000107201	8.8	30	-21.2	NA	7.69	NA	NA	NA	9.09	6.67	NA	NA	NA	0	12.5	NA	NA	NA	NA	15.38	NA
chr10_101811670_T_C	0.000172895	0.0487564	OGA:chr10:101811670	0.000401937	0.101276	0.00160331	0.150711	TRUE	intron_variant	-	c.350-1356A>G	protein_coding	OGA	O-GlcNAcase	-	-	57.3591	57.3591	100	1	-	0.318182	NA	-	-	T	AluJb	ENSG00000198408	43.8	73.7	-29.9	NA	NA	NA	NA	NA	50	50	12.5	NA	40	78.57	NA	NA	NA	NA	NA	33.33	NA
chr8_102993357_A_G	0.000509189	0.0763112	AZIN1-AS1:chr8:102993357	0.000842426	0.101276	0.000336177	0.094802	FALSE	intron_variant,non_coding_transcript_variant	-	n.2154-6652A>G	lncRNA	AZIN1-AS1	AZIN1 antisense RNA 1	-	-	25.3056	28.9207	74.36	0.875	-	0.272727	NA	-	-	A	MER1A	ENSG00000253320	13.6	32.4	-18.8	NA	NA	NA	NA	NA	9.09	12.5	NA	NA	NA	0	NA	31.25	NA	NA	NA	0	NA
chr19_47321817_A_G	0.000751842	0.0763112	C5AR1:chr19:47321817	0.000925246	0.101276	0.000527513	0.0991724	TRUE	3_prime_UTR_variant	-	c.*987A>G	protein_coding	C5AR1	complement C5a receptor 1	-	-	5.14359	8.35833	30	0.615385	-	0.521739	NA	-	-	A	L1MD1	ENSG00000197405	1.4	8.4	-7	0	0	NA	0	0	7.14	0	1.85	0	0	0	0	2.44	0	NA	3.85	0	0
chr14_75590356_A_G	0.00075788	0.0763112	FLVCR2:chr14:75590356	0.00161611	0.101276	0.0034978	0.153373	TRUE	intron_variant	-	c.669+10715A>G	protein_coding	FLVCR2	feline leukemia virus subgroup C cellular receptor family member 2	-	-	34.0575	37.8417	80	0.9	-	0.4	NA	-	-	A	MSTB2	ENSG00000119686	20.3	47.8	-27.4	NA	40	NA	NA	NA	42.86	12.5	0	NA	NA	NA	NA	NA	NA	NA	NA	NA	NA
chr4_73742731_A_G	0.000811821	0.0763112	CXCL8:chr4:73742731	0.00119401	0.101276	0.000901437	0.127103	TRUE	3_prime_UTR_variant	-	c.*267A>G	protein_coding	CXCL8	C-X-C motif chemokine ligand 8	-	-	13.3695	16.2941	43.42	0.820513	-	0.333333	NA	-	-	A	MER53	ENSG00000169429	7.5	18.4	-10.9	0	0	NA	0	0	16.39	2.7	11.11	2.5	0	0	0	14.29	10	0	5.17	0	NA
chr22_35660551_A_G	0.000977302	0.0787426	APOL6:chr22:35660551	0.00148362	0.101276	0.00355698	0.153373	TRUE	3_prime_UTR_variant	-	c.*955A>G	protein_coding	APOL6	apolipoprotein L6	-	-	76.7303	76.7303	100	1	-	0.0789474	NA	-	-	A	MLT1A0	ENSG00000221963	68	84.1	-16.1	NA	93.33	NA	NA	NA	88.89	52.63	NA	NA	60	40	71.43	76.92	NA	NA	NA	62.5	NA
chr11_65442703_A_G	0.00130959	0.0922045	NEAT1:chr11:65442703	0.00145367	0.101276	0.00242444	0.153373	TRUE	non_coding_transcript_exon_variant	-	n.19906A>G	lncRNA	NEAT1	nuclear paraspeckle assembly transcript 1	-	-	10.1528	11.6459	23.53	0.871795	-	0.185185	NA	-	-	A	AluSx4	ENSG00000245532	6.7	13.1	-6.3	7.14	4.35	NA	3.85	0	17.39	6.25	7.14	5.88	0	7.41	0	0	NA	NA	7.14	11.11	NA
chr14_52643092_T_C	0.00147531	0.0922045	ERO1A:chr14:52643092	0.00274128	0.140553	0.00853055	0.169608	TRUE	3_prime_UTR_variant	-	c.*478A>G	protein_coding	ERO1A	endoplasmic reticulum oxidoreductase 1 alpha	-	-	29.2923	32.2215	57.14	0.909091	-	0.32	NA	-	-	T	MER53	ENSG00000197930	20.1	38.5	-18.3	NA	NA	NA	NA	NA	NA	0	NA	NA	9.09	30	NA	37.5	NA	NA	NA	NA	NA
chr6_137878768_A_G	0.00181537	0.0922045	TNFAIP3:chr6:137878768	0.00159808	0.101276	0.00694289	0.169608	FALSE	synonymous_variant	p.E441=	c.1323A>G	protein_coding	TNFAIP3	TNF alpha induced protein 3	-	-	1.79474	3.78889	7.41	0.473684	-	0.622951	NA	-	-	A	-	ENSG00000118503	0.6	2.8	-2.2	0	0	NA	0	0	0	2.78	NA	0	0	0	0	0	0	NA	0	0	0
chr22_35660362_A_G	0.00215393	0.0922045	APOL6:chr22:35660362	0.00325358	0.140836	0.00803618	0.169608	TRUE	3_prime_UTR_variant	-	c.*766A>G	protein_coding	APOL6	apolipoprotein L6	-	-	18.6048	20.5982	44.44	0.903226	-	0.16129	NA	-	-	A	MLT1B	ENSG00000221963	12.3	24.5	-12.3	NA	15.38	NA	NA	NA	21.43	7.69	NA	NA	0	NA	NA	30.77	NA	NA	NA	12.5	NA
chr11_65441384_A_G	0.00242698	0.0922045	NEAT1:chr11:65441384	0.00343633	0.140836	0.00899144	0.169608	TRUE	non_coding_transcript_exon_variant	-	n.18587A>G	lncRNA	NEAT1	nuclear paraspeckle assembly transcript 1	-	-	47.8989	47.8989	77.27	1	-	0.44898	NA	-	-	A	AluJo	ENSG00000245532	40.3	54	-13.7	26.32	30.77	NA	52.63	40	55.26	39.02	18.18	66.67	NA	48.15	NA	33.33	NA	NA	44.44	17.65	NA
chr9_32456367_T_C	0.0024632	0.0922045	DDX58:chr9:32456367	0.00258533	0.140553	0.00992389	0.169608	TRUE	3_prime_UTR_variant	-	c.*755A>G	protein_coding	DDX58	DExD/H-box helicase 58	-	-	46.5048	46.5048	100	1	-	0.36	NA	-	-	T	-	ENSG00000107201	31.4	58.3	-26.9	NA	12.5	NA	NA	NA	40	14.29	NA	NA	NA	NA	NA	42.86	NA	NA	NA	27.78	NA
chr5_65667685_T_C	0.00262333	0.0922045	SGTB:chr5:65667685	0.00373226	0.140836	0.00459136	0.153373	TRUE	3_prime_UTR_variant	-	c.*2561A>G	protein_coding	SGTB	small glutamine rich tetratricopeptide repeat containing beta	-	-	3.12229	6.07111	10	0.514286	-	0.511628	NA	-	-	T	-	ENSG00000197860	1.3	4.5	-3.2	NA	0	NA	NA	NA	5	0	0	16.67	0	0	NA	0	NA	NA	0	NA	NA
chr19_14734257_T_C	0.00274424	0.0922045	ADGRE2:chr19:14734257	0.00456611	0.140836	0.00113077	0.127551	TRUE	3_prime_UTR_variant	-	c.*1979A>G	protein_coding	ADGRE2	adhesion G protein-coupled receptor E2	-	-	56.4346	56.4346	100	1	-	0.291667	NA	-	-	t	AluJb	ENSG00000127507	45.7	65.5	-19.8	NA	NA	NA	NA	NA	53.85	23.08	NA	NA	NA	40	NA	45.45	NA	NA	NA	23.08	NA
chr17_8949748_T_C	0.00288785	0.0922045	PIK3R5:chr17:8949748	0.00452225	0.140836	0.00455445	0.153373	TRUE	intron_variant	-	c.-14+15848A>G	protein_coding	PIK3R5	phosphoinositide-3-kinase regulatory subunit 5	-	-	15.2137	20.5385	50	0.740741	-	0.296296	NA	-	-	T	L1PB1	ENSG00000141506	5.9	20.7	-14.8	NA	NA	NA	NA	NA	15.38	0	NA	NA	NA	0	NA	NA	NA	NA	NA	0	NA
chr11_117061709_T_C	0.00292941	0.0922045	SIK3:chr11:117061709	0.00506963	0.140836	0.00803763	0.169608	TRUE	intron_variant	-	c.273+36434A>G	protein_coding	SIK3	SIK family kinase 3	-	-	64.6655	64.6655	100	1	-	0.363636	NA	-	-	T	MER5A1	ENSG00000160584	47.6	76.5	-28.8	NA	NA	NA	NA	NA	87.5	33.33	NA	NA	NA	28.57	NA	40	NA	NA	NA	NA	NA
chr3_146519732_T_C	0.0029427	0.0922045	PLSCR1:chr3:146519732	0.00434385	0.140836	0.0052947	0.159741	TRUE	intron_variant	-	c.738+1812A>G	protein_coding	PLSCR1	phospholipid scramblase 1	-	-	9.2429	13.6443	37.5	0.677419	-	0.322581	NA	-	-	T	-	ENSG00000188313	3.9	13.7	-9.8	NA	NA	NA	NA	NA	7.14	0	NA	NA	NA	0	NA	0	NA	NA	NA	13.33	NA
chr14_100360106_T_C	0.00334521	0.0992998	WARS1:chr14:100360106	0.00483405	0.140836	0.00451337	0.153373	TRUE	intron_variant	-	c.422+448A>G	protein_coding	WARS1	tryptophanyl-tRNA synthetase	-	-	46.7619	48.2703	100	0.96875	-	0.272727	NA	-	-	T	-	ENSG00000140105	31.1	57.5	-26.4	NA	11.11	NA	NA	NA	71.43	23.08	NA	NA	NA	20	0	37.5	NA	NA	NA	7.14	NA
chr1_89183779_T_C	0.00374653	0.105059	GBP4:chr1:89183779	0.00665896	0.163289	0.00970658	0.169608	TRUE	3_prime_UTR_variant	-	c.*1475A>G	protein_coding	GBP4	guanylate binding protein 4	-	-	49.0345	51.6153	80	0.95	-	0.5	NA	-	-	T	AluJb	ENSG00000162654	64.7	40.6	24	NA	NA	NA	NA	NA	NA	66.67	NA	NA	NA	NA	NA	80	NA	NA	NA	NA	NA
chr4_77058527_T_C	0.00391176	0.105059	CCNI:chr4:77058527	0.0052439	0.140836	0.00989295	0.169608	TRUE	missense_variant	p.R75G	c.223A>G	protein_coding	CCNI	cyclin I	rs4595	deleterious	14.1787	15.7991	46.15	0.897436	probably_damaging	0.265625	NA	-	-	T	-	ENSG00000118816	8.9	18.7	-9.8	12.5	0	NA	14.29	14.29	5.56	4.17	23.53	0	0	4.76	14.29	0	NA	0	0	20	0
chr22_35660685_A_G	0.0044682	0.114548	APOL6:chr22:35660685	0.00613994	0.157406	0.00538136	0.159741	TRUE	3_prime_UTR_variant	-	c.*1089A>G	protein_coding	APOL6	apolipoprotein L6	-	-	42.8069	44.0659	80	0.971429	-	0.333333	NA	-	-	A	MLT1A0	ENSG00000221963	33	51.1	-18.1	NA	69.23	NA	NA	NA	25	42.11	NA	NA	0	40	NA	45.45	NA	NA	NA	25	NA
chr11_65442619_A_G	0.00474005	0.116234	NEAT1:chr11:65442619	0.00955545	0.187823	0.0131568	0.195275	TRUE	non_coding_transcript_exon_variant	-	n.19822A>G	lncRNA	NEAT1	nuclear paraspeckle assembly transcript 1	-	-	64.1659	64.1659	87.5	1	-	0.192982	NA	-	-	A	AluSx4	ENSG00000245532	57.6	69.8	-12.3	40	45.16	NA	80	50	78.05	56.41	20	57.89	41.67	64.71	66.67	60.87	16.67	NA	83.33	72.73	NA
chr3_46408483_A_G	0.00498266	0.117092	CCRL2:chr3:46408483	0.0051363	0.140836	0.00805577	0.169608	TRUE	missense_variant	p.K147R	c.440A>G	protein_coding	CCRL2	C-C motif chemokine receptor like 2	-	tolerated	14.2411	18.1697	54.35	0.783784	benign	0.314815	NA	-	-	A	-	ENSG00000121797	7.4	20.1	-12.7	NA	0	NA	0	0	7.32	0	29.41	25	0	5.26	0	12.2	NA	NA	14.29	0	NA
chr16_31359000_A_G	0.00526694	0.118333	ITGAX:chr16:31359000	0.00729482	0.170038	0.00669992	0.169608	TRUE	intron_variant	-	c.431-700A>G	protein_coding	ITGAX	integrin subunit alpha X	rs1453670473	-	17.3058	21.1515	40	0.818182	-	0.205882	NA	-	-	a	AluJr	ENSG00000140678	11.7	22.6	-10.9	0	12.5	NA	NA	NA	15	21.43	NA	NA	NA	0	NA	28.57	NA	NA	NA	28.57	NA
chr8_22689310_T_C	0.00545507	0.118333	EGR3:chr8:22689310	0.00753716	0.170038	0.0113338	0.178014	FALSE	3_prime_UTR_variant	-	c.*1163A>G	protein_coding	EGR3	early growth response 3	-	-	58.5582	60.3881	100	0.969697	-	0.282051	NA	-	-	T	(ATACAC)n	ENSG00000179388	46.1	67.7	-21.6	14.29	28.57	NA	NA	NA	45	41.67	NA	NA	NA	33.33	NA	69.23	16.67	NA	71.43	0	NA
chrX_30723799_A_G	0.00645879	0.134917	GK:chrX:30723799	0.00909967	0.187823	0.0123335	0.188002	TRUE	intron_variant	-	c.1502-302A>G	protein_coding	GK	glycerol kinase	-	-	12.984	16.23	36.36	0.8	-	0.2	NA	-	-	A	AluJb	ENSG00000198814	7.8	17	-9.2	NA	0	NA	NA	NA	26.67	0	NA	NA	NA	20	NA	0	NA	NA	NA	7.14	NA
chr4_102575863_A_G	0.00704938	0.140446	NFKB1:chr4:102575863	0.0116665	0.191844	0.00332768	0.153373	FALSE	intron_variant	-	c.408-1013A>G	protein_coding	NFKB1	nuclear factor kappa B subunit 1	-	-	35.1865	39.0961	62.5	0.9	-	0.35	NA	-	-	A	L2a	ENSG00000109320	20.6	41.4	-20.8	NA	NA	NA	NA	NA	NA	0	NA	NA	NA	NA	NA	NA	NA	NA	NA	NA	NA
chr20_5590388_T_C	0.00754285	0.140446	GPCPD1:chr20:5590388	0.010019	0.187823	0.0113626	0.178014	TRUE	intron_variant	-	c.231+2939A>G	protein_coding	GPCPD1	glycerophosphocholine phosphodiesterase 1	rs1405126173	-	11.8683	15.9765	54.55	0.742857	-	0.307692	NA	-	-	C	AluSx	ENSG00000125772	16.8	6.6	10.3	20	25	NA	NA	0	0	10.53	14.29	NA	23.53	54.55	NA	0	50	NA	NA	0	NA
chr22_35660703_A_G	0.00762929	0.140446	APOL6:chr22:35660703	0.0101264	0.187823	0.02424	0.273427	TRUE	3_prime_UTR_variant	-	c.*1107A>G	protein_coding	APOL6	apolipoprotein L6	-	-	15.2854	20.5765	40	0.742857	-	0.289474	NA	-	-	A	MLT1A0	ENSG00000221963	8.6	20.3	-11.6	NA	21.43	NA	NA	NA	6.25	0	NA	NA	0	0	0	0	NA	NA	NA	0	NA
chr11_65441448_A_G	0.00771955	0.140446	NEAT1:chr11:65441448	0.0103236	0.187823	0.0110674	0.178014	TRUE	non_coding_transcript_exon_variant	-	n.18651A>G	lncRNA	NEAT1	nuclear paraspeckle assembly transcript 1	-	-	7.42765	11.4791	22.58	0.647059	-	0.410256	NA	-	-	A	AluJo	ENSG00000245532	4.4	10.1	-5.8	0	0	NA	NA	0	15.38	0	0	0	NA	11.11	NA	7.14	NA	NA	NA	0	NA
chr8_55893924_A_G	0.00840988	0.146487	LYN:chr8:55893924	0.0112799	0.191844	0.019249	0.246738	TRUE	intron_variant	-	c.-6+13821A>G	protein_coding	LYN	LYN proto-oncogene, Src family tyrosine kinase	-	-	10.5491	15.8236	27.27	0.666667	-	0.333333	NA	-	-	A	AluJo	ENSG00000254087	6.1	14.2	-8.1	0	0	NA	NA	NA	0	18.18	NA	NA	NA	11.11	NA	0	NA	NA	NA	20	NA
chr8_55892562_A_G	0.00857106	0.146487	LYN:chr8:55892562	0.0116994	0.191844	0.0031437	0.153373	TRUE	intron_variant	-	c.-6+12459A>G	protein_coding	LYN	LYN proto-oncogene, Src family tyrosine kinase	-	-	7.19161	12.3856	40	0.580645	-	0.419355	NA	-	-	A	FRAM	ENSG00000254087	2.5	10.6	-8	NA	0	NA	NA	NA	0	0	NA	NA	NA	0	NA	0	NA	NA	NA	0	NA
chr20_1926673_A_G	0.0101188	0.163189	SIRPA:chr20:1926673	0.0129012	0.201216	0.0225814	0.259917	TRUE	intron_variant	-	c.1202-1202A>G	protein_coding	SIRPA	signal regulatory protein alpha	-	-	12.4917	16.6556	50	0.75	-	0.333333	NA	-	-	A	MIR	ENSG00000198053	4.9	18.9	-14.1	0	7.14	NA	NA	NA	7.14	6.67	NA	NA	NA	14.29	NA	NA	NA	NA	NA	NA	NA
chr3_49359890_T_C	0.0104245	0.163189	RHOA:chr3:49359890	0.0132004	0.201216	0.0179547	0.246738	TRUE	3_prime_UTR_variant	-	c.*319A>G	protein_coding	RHOA	ras homolog family member A	rs11552764	-	24.3115	24.3115	64	1	-	0.173333	NA	-	-	T	-	ENSG00000067560	17.8	29.9	-12	10.53	24.14	NA	25	8.33	22.22	7.5	15.79	25	7.89	6.67	7.14	26.47	7.69	26.67	11.54	10	15
chr3_146519742_T_C	0.0105771	0.163189	PLSCR1:chr3:146519742	0.00882882	0.187823	0.0358269	0.331907	TRUE	intron_variant	-	c.738+1802A>G	protein_coding	PLSCR1	phospholipid scramblase 1	-	-	12.6683	21.1139	50	0.6	-	0.433333	NA	-	-	T	-	ENSG00000188313	5.6	18	-12.4	NA	NA	NA	NA	NA	8.33	7.69	NA	NA	NA	0	NA	0	NA	NA	NA	0	NA
chr4_73742585_A_G	0.0109133	0.163189	CXCL8:chr4:73742585	0.0137827	0.204565	0.0208574	0.25573	TRUE	3_prime_UTR_variant	-	c.*121A>G	protein_coding	CXCL8	C-X-C motif chemokine ligand 8	-	-	10.7867	11.3697	31.03	0.948718	-	0.2	NA	-	-	A	MER53	ENSG00000169429	7.8	13.4	-5.6	7.41	11.76	NA	6.67	3.85	19.7	2.33	2.08	2.08	0	10.87	0	3.28	0	0	3.33	6.9	14.29
chr8_56005046_A_G	0.010995	0.163189	LYN:chr8:56005046	0.016318	0.230083	0.00956805	0.169608	TRUE	intron_variant	-	c.1337-4862A>G	protein_coding	LYN	LYN proto-oncogene, Src family tyrosine kinase	-	-	13.9252	17.7933	40	0.782609	-	0.217391	NA	-	-	A	AluJr4	ENSG00000254087	7.5	18.9	-11.4	NA	14.29	NA	NA	NA	11.11	0	NA	NA	NA	0	NA	NA	NA	NA	NA	33.33	NA
chr16_48559529_T_C	0.0126851	0.181477	N4BP1:chr16:48559529	0.0180097	0.234053	0.0184451	0.246738	FALSE	intron_variant	-	c.1889+1225A>G	protein_coding	N4BP1	NEDD4 binding protein 1	-	-	16.2748	22.6039	55.56	0.72	-	0.36	NA	-	-	T	MER57C2	ENSG00000102921	4.3	20.9	-16.6	NA	NA	NA	NA	NA	NA	NA	NA	NA	NA	NA	NA	NA	NA	NA	NA	0	NA
chr12_112971006_A_G	0.0131215	0.181477	OAS3:chr12:112971006	0.0119052	0.191844	0.0596939	0.414845	TRUE	3_prime_UTR_variant	-	c.*1033A>G	protein_coding	OAS3	2'-5'-oligoadenylate synthetase 3	-	-	5.51342	11.0268	20	0.5	-	0.510638	NA	-	-	A	-	ENSG00000111331	2.7	7.8	-5.1	NA	5.56	NA	NA	0	5.88	0	0	0	0	0	9.09	14.29	NA	NA	NA	0	0
chr12_66195678_A_G	0.0132463	0.181477	IRAK3:chr12:66195678	0.0182594	0.234053	0.0188797	0.246738	TRUE	intron_variant	-	c.133+6246A>G	protein_coding	IRAK3	interleukin 1 receptor associated kinase 3	-	-	38.1315	39.5981	68.42	0.962963	-	0.296296	NA	-	-	A	AluSq2	ENSG00000090376	29.5	44	-14.5	NA	NA	NA	NA	NA	30.77	20	NA	NA	NA	NA	NA	20	NA	NA	NA	0	NA
chr13_41009965_T_C	0.0135142	0.181477	ELF1:chr13:41009965	0.0490399	0.344885	0.0590044	0.414845	TRUE	intron_variant	-	c.-229+9263A>G	protein_coding	ELF1	E74 like ETS transcription factor 1	-	-	70.498	70.498	100	1	-	0.2	NA	-	-	T	Charlie1b	ENSG00000120690	56.8	79.6	-22.9	NA	NA	NA	NA	NA	85.71	12.5	NA	NA	NA	33.33	NA	NA	NA	NA	NA	NA	NA
chr4_73742703_A_G	0.0143545	0.188277	CXCL8:chr4:73742703	0.0178451	0.234053	0.00462294	0.153373	TRUE	3_prime_UTR_variant	-	c.*239A>G	protein_coding	CXCL8	C-X-C motif chemokine ligand 8	-	-	1.31897	2.70737	7.14	0.487179	-	0.657895	NA	-	-	A	MER53	ENSG00000169429	0.6	1.9	-1.4	0	0	NA	0	0	0	0	0	0	0	0	0	1.64	0	3.85	0	0	0
chr6_134170115_T_C	0.0150896	0.193421	SGK1:chr6:134170115	0.0189236	0.237176	0.00846393	0.169608	TRUE	3_prime_UTR_variant	-	c.*153A>G	protein_coding	SGK1	serum/glucocorticoid regulated kinase 1	-	-	8.79784	13.5633	33.33	0.648649	-	0.4	NA	-	-	T	-	ENSG00000118515	4.7	12.3	-7.6	0	16.67	NA	20	0	26.09	0	0	14.29	0	0	NA	6.45	NA	NA	0	0	0
chr16_57034484_A_G	0.0175106	0.219034	NLRC5:chr16:57034484	0.024482	0.273825	0.0452943	0.356264	TRUE	intron_variant	-	c.2627+233A>G	protein_coding	NLRC5	NLR family CARD domain containing 5	-	-	55.0104	57.4022	100	0.958333	-	0.375	NA	-	-	A	MIR	ENSG00000140853	39.9	64.1	-24.2	NA	NA	NA	NA	NA	85.71	42.86	NA	NA	NA	NA	NA	NA	NA	NA	NA	NA	NA
chr7_130944867_T_C	0.0181252	0.219034	LINC-PINT:chr7:130944867	0.023856	0.273825	0.0435934	0.356264	TRUE	non_coding_transcript_exon_variant	-	n.2805A>G	lncRNA	LINC-PINT	long intergenic non-protein coding RNA, p53 induced transcript	-	-	40.7538	42.2093	80	0.965517	-	0.40625	NA	-	-	T	-	ENSG00000231721	32.8	47.2	-14.4	NA	33.33	NA	NA	NA	40	37.5	NA	NA	NA	20	0	0	NA	NA	NA	36.36	NA
chr8_27425209_A_G	0.0185387	0.219034	PTK2B:chr8:27425209	0.0243579	0.273825	0.0298206	0.31146	FALSE	intron_variant	-	c.551+2826A>G	protein_coding	PTK2B	protein tyrosine kinase 2 beta	-	-	12.0514	16.6424	33.33	0.724138	-	0.266667	NA	-	-	A	(TATAG)n	ENSG00000120899	7.5	15.8	-8.3	NA	16.67	NA	NA	NA	27.27	0	NA	NA	NA	0	NA	0	NA	NA	NA	0	NA
chr1_150731972_T_C	0.0187012	0.219034	CTSS:chr1:150731972	0.0231513	0.273825	0.0321841	0.318453	TRUE	3_prime_UTR_variant	-	c.*1074A>G	protein_coding	CTSS	cathepsin S	-	-	7.61027	9.70966	23.81	0.783784	-	0.25	NA	-	-	T	AluJo	ENSG00000163131	5.1	9.5	-4.5	0	NA	NA	NA	NA	0	0	7.69	NA	7.14	NA	NA	12.5	NA	NA	NA	0	NA
chr9_32456490_T_C	0.0190296	0.219034	DDX58:chr9:32456490	0.0264017	0.275751	0.0219932	0.25842	TRUE	3_prime_UTR_variant	-	c.*632A>G	protein_coding	DDX58	DExD/H-box helicase 58	-	-	17.5192	19.1118	38.1	0.916667	-	0.0833333	NA	-	-	T	-	ENSG00000107201	12.2	22	-9.7	NA	11.11	NA	NA	NA	16.67	8.33	NA	NA	NA	NA	NA	NA	NA	NA	NA	10	NA
chr7_131100079_T_C	0.020372	0.225038	LINC-PINT:chr7:131100079	0.0257318	0.273825	0.0407045	0.344385	TRUE	intron_variant,non_coding_transcript_variant	-	n.1524+7641A>G	lncRNA	LINC-PINT	long intergenic non-protein coding RNA, p53 induced transcript	-	-	28.1467	32.029	71.43	0.878788	-	0.285714	NA	-	-	T	MER5A	ENSG00000231721	20.3	34.7	-14.5	NA	33.33	NA	NA	NA	28.57	23.08	0	NA	NA	25	NA	0	NA	NA	NA	36.36	NA
chr11_65439419_A_G	0.02068	0.225038	NEAT1:chr11:65439419	0.0251774	0.273825	0.0266849	0.283967	TRUE	non_coding_transcript_exon_variant	-	n.16622A>G	lncRNA	NEAT1	nuclear paraspeckle assembly transcript 1	-	-	7.29872	9.81552	42.86	0.74359	-	0.381818	NA	-	-	A	AluSz6	ENSG00000245532	4.2	9.9	-5.7	0	7.41	NA	33.33	0	6.82	9.38	4.55	0	0	8.33	11.11	0	0	NA	0	0	NA
chr4_73742713_A_G	0.0207482	0.225038	CXCL8:chr4:73742713	0.0252558	0.273825	0.00896353	0.169608	TRUE	3_prime_UTR_variant	-	c.*249A>G	protein_coding	CXCL8	C-X-C motif chemokine ligand 8	rs3181685	-	11.6828	14.2384	33.8	0.820513	-	0.346667	NA	-	-	A	MER53	ENSG00000169429	7.7	15.1	-7.4	0	9.09	NA	7.69	0	23.33	0	5.66	4.55	0	0	0	8.77	0	8	4.92	0	0
chr12_62335860_A_G	0.0220115	0.234236	USP15:chr12:62335860	0.016106	0.230083	0.0537382	0.390607	TRUE	intron_variant	-	c.683+9927A>G	protein_coding	USP15	ubiquitin specific peptidase 15	-	-	19.2655	23.8892	75	0.806452	-	0.258065	NA	-	-	A	-	ENSG00000135655	10.8	25.4	-14.6	NA	NA	NA	NA	NA	28.57	12.5	NA	NA	NA	0	NA	11.11	NA	NA	NA	NA	NA
chr2_42312158_A_G	0.0229568	0.236293	EML4:chr2:42312158	0.0317288	0.31099	0.0646396	0.434009	TRUE	intron_variant	-	c.1968-3804A>G	protein_coding	EML4	echinoderm microtubule associated protein like 4	-	-	35.8278	39.24	83.33	0.913043	-	0.4	NA	-	-	A	-	ENSG00000143924	27.5	44.9	-17.3	NA	NA	NA	NA	28.57	44.44	27.27	0	NA	0	NA	NA	NA	NA	NA	NA	25	NA
chr12_50583611_A_G	0.0230428	0.236293	DIP2B:chr12:50583611	0.0323075	0.31099	0.0874278	0.483424	TRUE	intron_variant	-	c.101-42365A>G	protein_coding	DIP2B	disco interacting protein 2 homolog B	-	-	47.8482	47.8482	90.91	1	-	0.0454545	NA	-	-	A	Tigger5b	ENSG00000066084	33	58.1	-25.1	NA	40	NA	NA	NA	80	28.57	NA	NA	NA	NA	NA	NA	NA	NA	NA	40	NA
chr8_22689018_T_C	0.0249937	0.251722	EGR3:chr8:22689018	0.0169007	0.232487	0.0383973	0.343747	FALSE	3_prime_UTR_variant	-	c.*1455A>G	protein_coding	EGR3	early growth response 3	-	-	12.3664	19.3561	63.33	0.638889	-	0.444444	NA	-	-	T	(TA)n	ENSG00000179388	5.4	17.3	-11.9	7.14	0	NA	NA	NA	4.35	28	NA	20	NA	0	0	18.52	NA	NA	55.56	13.33	NA
chr22_35660444_A_G	0.0257859	0.253528	APOL6:chr22:35660444	0.032278	0.31099	0.0312203	0.318453	TRUE	3_prime_UTR_variant	-	c.*848A>G	protein_coding	APOL6	apolipoprotein L6	-	-	46.2769	46.2769	91.67	1	-	0.212121	NA	-	-	A	MLT1B	ENSG00000221963	36.1	55.3	-19.2	20	66.67	NA	NA	NA	80	12.5	NA	NA	20	NA	0	15.38	NA	NA	NA	57.14	NA
chr3_146519341_T_C	0.0264783	0.253528	PLSCR1:chr3:146519341	0.0330841	0.31099	0.0153403	0.221566	FALSE	intron_variant	-	c.739-2174A>G	protein_coding	PLSCR1	phospholipid scramblase 1	-	-	8.885	14.9642	38.46	0.59375	-	0.40625	NA	-	-	T	-	ENSG00000188313	4.9	12.4	-7.5	NA	NA	NA	NA	NA	0	0	0	NA	0	0	NA	0	NA	NA	NA	0	NA
chr4_184824208_T_C	0.0265216	0.253528	ACSL1:chr4:184824208	0.032508	0.31099	0.0407759	0.344385	TRUE	intron_variant	-	c.-33+2317A>G	protein_coding	ACSL1	acyl-CoA synthetase long chain family member 1	-	-	11.9517	14.9396	36.67	0.8	-	0.179487	NA	-	-	T	AluSz	ENSG00000151726	8.2	15.1	-6.9	NA	14.29	NA	10	14.29	11.11	NA	0	NA	0	0	NA	20	NA	NA	NA	12.5	NA
chr1_630318_A_G	0.0273373	0.256971	MTND2P28:chr1:630318	0.0329156	0.31099	0.00343429	0.153373	FALSE	non_coding_transcript_exon_variant	-	n.679A>G	unprocessed_pseudogene	MTND2P28	MT-ND2 pseudogene 28	-	-	65.9361	69.5992	100	0.947368	-	0.363636	NA	-	-	.	-	ENSG00000225630	58.1	73	-14.9	54.17	54.55	NA	60	57.89	71.43	35	62.5	88.89	55.56	50	59.09	60.87	75	50	83.33	69.23	61.9
chr5_66015501_A_G	0.0285389	0.25805	ERBIN:chr5:66015501	0.0362831	0.32313	0.0453271	0.356264	TRUE	intron_variant	-	c.533+776A>G	protein_coding	ERBIN	erbb2 interacting protein	-	-	44.4748	44.4748	81.82	1	-	0.206897	NA	-	-	A	MER58A	ENSG00000112851	33.6	51.1	-17.5	NA	NA	NA	NA	NA	30.77	16.67	NA	NA	NA	11.76	NA	42.86	NA	NA	NA	40	NA
chr8_141193227_A_G	0.0290977	0.25805	DENND3:chr8:141193227	0.0243017	0.273825	0.0320047	0.318453	TRUE	intron_variant	-	c.3636+564A>G	protein_coding	DENND3	DENN domain containing 3	-	-	5.08088	9.59722	33.33	0.529412	-	0.470588	NA	-	-	A	MLT1C	ENSG00000105339	2	7.5	-5.5	NA	11.11	NA	NA	NA	5.26	0	NA	NA	NA	0	NA	0	NA	NA	NA	0	NA
chr22_35660345_A_G	0.0293164	0.25805	APOL6:chr22:35660345	0.0363743	0.32313	0.0205068	0.25573	TRUE	3_prime_UTR_variant	-	c.*749A>G	protein_coding	APOL6	apolipoprotein L6	-	-	16.5756	21.2168	77.78	0.78125	-	0.25	NA	-	-	A	MLT1B	ENSG00000221963	9.9	22.5	-12.5	NA	33.33	NA	NA	NA	26.67	5.88	NA	NA	0	NA	NA	0	NA	NA	NA	0	NA
chr3_172062848_A_G	0.0298242	0.25805	FNDC3B:chr3:172062848	0.0369606	0.32313	0.0362405	0.331907	FALSE	intron_variant	-	c.-29+23077A>G	protein_coding	FNDC3B	fibronectin type III domain containing 3B	rs1001054020	-	9.55219	13.29	39.29	0.71875	-	0.30303	NA	-	-	A	-	ENSG00000075420	5.2	12.9	-7.8	NA	9.09	NA	NA	NA	25	0	NA	NA	NA	0	NA	0	NA	NA	NA	6.67	NA
chr11_65442627_A_G	0.0302686	0.25805	NEAT1:chr11:65442627	0.0360636	0.32313	0.108194	0.517132	TRUE	non_coding_transcript_exon_variant	-	n.19830A>G	lncRNA	NEAT1	nuclear paraspeckle assembly transcript 1	-	-	8.73128	9.20324	23.08	0.948718	-	0.175439	NA	-	-	A	AluSx4	ENSG00000245532	6.9	10.3	-3.4	4.17	4.88	NA	14.29	0	13.04	4.55	0	13.64	0	7.32	0	8	0	NA	7.14	8.33	0
chr4_2833829_A_G	0.030474	0.25805	SH3BP2:chr4:2833829	0.0372401	0.32313	0.0331211	0.322074	TRUE	missense_variant	p.R618G	c.1852A>G	protein_coding	SH3BP2	SH3 domain binding protein 2	rs11542558	deleterious_low_confidence	16.9915	22.2196	61.54	0.764706	probably_damaging	0.342857	NA	-	-	A	-	ENSG00000087266	10.7	22	-11.3	0	23.81	NA	NA	NA	20	0	NA	NA	NA	7.14	NA	0	0	NA	NA	0	NA
chr14_52643014_T_C	0.0306549	0.25805	ERO1A:chr14:52643014	0.0402467	0.337969	0.0425702	0.353083	TRUE	3_prime_UTR_variant	-	c.*556A>G	protein_coding	ERO1A	endoplasmic reticulum oxidoreductase 1 alpha	-	-	74.3968	74.3968	100	1	-	0.192308	NA	-	-	T	MER53	ENSG00000197930	65.7	81.2	-15.4	NA	NA	NA	NA	NA	70	NA	NA	NA	100	57.14	NA	80	NA	NA	NA	NA	NA
chr5_66026534_A_G	0.0323515	0.268327	ERBIN:chr5:66026534	0.0414436	0.338756	0.0364862	0.331907	FALSE	intron_variant	-	c.1136+117A>G	protein_coding	ERBIN	erbb2 interacting protein	-	-	17.9074	24.175	70	0.740741	-	0.296296	NA	-	-	A	MER6B	ENSG00000112851	9.1	24	-14.8	NA	NA	NA	NA	NA	21.05	0	NA	NA	NA	0	NA	30	NA	NA	NA	NA	NA
chr7_130945233_T_C	0.0328979	0.268904	LINC-PINT:chr7:130945233	0.046692	0.344885	0.134759	0.568544	TRUE	non_coding_transcript_exon_variant	-	n.2439A>G	lncRNA	LINC-PINT	long intergenic non-protein coding RNA, p53 induced transcript	-	-	55.4121	55.4121	84.62	1	-	0.263158	NA	-	-	T	-	ENSG00000231721	41.7	61.7	-20	NA	NA	NA	NA	NA	44.44	28.57	NA	NA	NA	NA	NA	NA	NA	NA	NA	NA	NA
chr8_22689300_T_C	0.0339408	0.273466	EGR3:chr8:22689300	0.0407481	0.337969	0.0157139	0.221566	FALSE	3_prime_UTR_variant	-	c.*1173A>G	protein_coding	EGR3	early growth response 3	-	-	4.60222	7.88952	18.75	0.583333	-	0.44186	NA	-	-	T	(ATACAC)n	ENSG00000179388	2.5	6.1	-3.6	0	0	NA	NA	NA	0	0	NA	NA	NA	0	NA	18.75	0	NA	18.18	0	NA
chr22_35660499_A_G	0.0360295	0.27696	APOL6:chr22:35660499	0.0440757	0.344885	0.0799581	0.474699	TRUE	3_prime_UTR_variant	-	c.*903A>G	protein_coding	APOL6	apolipoprotein L6	-	-	16.8725	17.4168	50	0.96875	-	0.0625	NA	-	-	A	MLT1B	ENSG00000221963	12.8	20.1	-7.3	NA	16.67	NA	NA	NA	21.43	13.33	NA	NA	NA	NA	NA	5.26	NA	NA	NA	15.38	NA
chr4_73742720_A_G	0.0368968	0.27696	CXCL8:chr4:73742720	0.0434736	0.344885	0.00390073	0.153373	TRUE	3_prime_UTR_variant	-	c.*256A>G	protein_coding	CXCL8	C-X-C motif chemokine ligand 8	-	-	3.58385	5.82375	21.62	0.615385	-	0.586667	NA	-	-	A	MER53	ENSG00000169429	2	5	-3	0	0	NA	0	0	5.26	0	0	0	0	0	0	0	0	0	3.57	0	0
chrX_30683245_A_G	0.0369715	0.27696	GK:chrX:30683245	0.0454406	0.344885	0.0596712	0.414845	TRUE	intron_variant	-	c.337+5793A>G	protein_coding	GK	glycerol kinase	-	-	67.6835	67.6835	100	1	-	0.387097	NA	-	-	A	AluJr	ENSG00000198814	61.1	72.5	-11.4	NA	100	NA	NA	NA	76.92	45.45	NA	NA	NA	60	NA	50	NA	NA	NA	75	NA
chr8_102993439_A_G	0.0370259	0.27696	AZIN1-AS1:chr8:102993439	0.0452102	0.344885	0.0214903	0.257884	FALSE	intron_variant,non_coding_transcript_variant	-	n.2154-6570A>G	lncRNA	AZIN1-AS1	AZIN1 antisense RNA 1	-	-	9.23656	13.435	43.9	0.6875	-	0.368421	NA	-	-	A	MER1A	ENSG00000253320	4.6	12.4	-7.8	NA	0	NA	NA	NA	16.67	0	NA	NA	NA	0	0	0	NA	NA	14.29	8.33	NA
chr20_5601267_T_C	0.0374183	0.27696	GPCPD1:chr20:5601267	0.0499852	0.344885	0.0707477	0.453428	TRUE	intron_variant	-	c.50-2446A>G	protein_coding	GPCPD1	glycerophosphocholine phosphodiesterase 1	-	-	22.1995	25.7047	60	0.863636	-	0.136364	NA	-	-	T	AluJo	ENSG00000125772	29.9	16.9	13	20	12.5	NA	NA	NA	NA	37.5	NA	NA	NA	36.36	NA	NA	NA	NA	NA	NA	NA
chr1_149555610_A_G	0.0380579	0.27696	AC242842.3:chr1:149555610	0.0507543	0.344885	0.0255656	0.277288	FALSE	3_prime_UTR_variant	-	c.*872A>G	protein_coding	AC242842.3	NA	-	-	67.1195	67.1195	100	1	-	0.136364	NA	-	-	.	-	ENSG00000286185	56.8	73	-16.3	NA	NA	NA	NA	NA	90	33.33	NA	NA	NA	33.33	NA	66.67	NA	NA	NA	NA	NA
chr19_18173937_A_G	0.0383832	0.27696	IFI30:chr19:18173937	0.0451248	0.344885	0.0670202	0.439143	TRUE	synonymous_variant	p.L32=	c.96A>G	protein_coding	IFI30	IFI30, lysosomal thiol reductase	rs11554160,COSV55846648	-	9.21051	9.70838	39.39	0.948718	-	0.115942	NA	-	-	A	-	ENSG00000216490	6.3	11.7	-5.3	0	4.65	NA	7.69	3.45	9.52	3.28	6.67	4.17	2.63	12.82	5.56	14.29	4	0	19.23	3.85	8.33
chr8_27427181_A_G	0.038578	0.27696	PTK2B:chr8:27427181	0.0479412	0.344885	0.0464957	0.356264	TRUE	intron_variant	-	c.552-2912A>G	protein_coding	PTK2B	protein tyrosine kinase 2 beta	-	-	18.2203	24.0177	44.44	0.758621	-	0.275862	NA	-	-	A	-	ENSG00000120899	12.4	23	-10.6	NA	33.33	NA	NA	NA	20	0	NA	NA	NA	11.76	NA	0	NA	NA	NA	0	NA
chr17_8964700_T_C	0.0390942	0.27696	PIK3R5:chr17:8964700	0.048185	0.344885	0.0468374	0.356264	FALSE	intron_variant	-	c.-14+896A>G	protein_coding	PIK3R5	phosphoinositide-3-kinase regulatory subunit 5	-	-	10.7667	16.15	35.71	0.666667	-	0.354839	NA	-	-	T	-	ENSG00000141506	6.2	13.8	-7.5	NA	NA	NA	NA	NA	12.5	0	NA	NA	NA	14.29	NA	0	NA	NA	NA	0	NA
chr7_77405176_T_C	0.0393546	0.27696	GSAP:chr7:77405176	0.048833	0.344885	0.0390771	0.344367	TRUE	intron_variant	-	c.187-561A>G	protein_coding	GSAP	gamma-secretase activating protein	-	-	50.7141	54.4707	83.33	0.931034	-	0.551724	NA	-	-	T	AluJo	ENSG00000186088	42.2	57.7	-15.5	NA	42.86	NA	NA	NA	55.56	46.67	NA	NA	NA	NA	NA	0	NA	NA	NA	54.55	NA
chr11_60387704_A_G	0.0398389	0.27696	MS4A7:chr11:60387704	0.0501819	0.344885	0.0540201	0.390607	TRUE	intron_variant	-	c.339+931A>G	protein_coding	MS4A7	membrane spanning 4-domains A7	-	-	13.7985	17.741	40	0.777778	-	0.258065	NA	-	-	A	-	ENSG00000166927	10	18.5	-8.5	37.5	11.11	NA	NA	25	0	10.53	20	NA	11.11	11.11	NA	NA	NA	NA	NA	NA	NA
chr22_35660445_A_G	0.0402672	0.27696	APOL6:chr22:35660445	0.0486002	0.344885	0.0826364	0.475581	TRUE	3_prime_UTR_variant	-	c.*849A>G	protein_coding	APOL6	apolipoprotein L6	-	-	36.5576	36.5576	69.23	1	-	0.352941	NA	-	-	A	MLT1B	ENSG00000221963	31	41.8	-10.8	33.33	44.44	NA	NA	NA	40	11.76	60	NA	20	NA	20	30.77	NA	NA	NA	28.57	NA
chr8_22689088_T_C	0.0409243	0.278088	EGR3:chr8:22689088	0.0392338	0.335271	0.0755492	0.464668	FALSE	3_prime_UTR_variant	-	c.*1385A>G	protein_coding	EGR3	early growth response 3	rs913558033	-	6.42053	10.1658	25	0.631579	-	0.395833	NA	-	-	T	-	ENSG00000179388	3.9	8.5	-4.6	0	6.67	NA	NA	NA	13.64	0	16.67	12.5	0	3.33	NA	3.33	0	NA	0	0	NA
chr2_174371810_T_C	0.0435986	0.292734	CIR1:chr2:174371810	0.0536845	0.35207	0.0757969	0.464668	TRUE	intron_variant	-	c.484+7113A>G	protein_coding	CIR1	corepressor interacting with RBPJ, 1	-	-	46.4703	48.13	100	0.965517	-	0.37931	NA	-	-	t	Eulor6B	ENSG00000138433	35.1	53.4	-18.4	NA	12.5	NA	NA	NA	78.57	22.22	NA	NA	NA	NA	NA	16.67	NA	NA	NA	NA	NA
chr11_65439433_A_G	0.0459018	0.304572	NEAT1:chr11:65439433	0.0534268	0.35207	0.0654301	0.434148	TRUE	non_coding_transcript_exon_variant	-	n.16636A>G	lncRNA	NEAT1	nuclear paraspeckle assembly transcript 1	-	-	2.42026	4.7195	10	0.512821	-	0.551724	NA	-	-	A	AluSz6	ENSG00000245532	1.5	3.2	-1.8	5.88	0	NA	11.11	0	0	0	4.17	0	0	5.41	0	0	0	NA	9.09	0	NA
chr16_57034485_A_G	0.049326	0.319968	NLRC5:chr16:57034485	0.0627293	0.393104	0.0942084	0.49623	TRUE	intron_variant	-	c.2627+234A>G	protein_coding	NLRC5	NLR family CARD domain containing 5	-	-	42.945	44.8122	100	0.958333	-	0.291667	NA	-	-	A	MIR	ENSG00000140853	30.7	50.3	-19.7	NA	NA	NA	NA	NA	57.14	28.57	NA	NA	NA	NA	NA	NA	NA	NA	NA	NA	NA
chr12_66194127_A_G	0.0493568	0.319968	IRAK3:chr12:66194127	0.061108	0.387246	0.0252454	0.277288	TRUE	intron_variant	-	c.133+4695A>G	protein_coding	IRAK3	interleukin 1 receptor associated kinase 3	-	-	9.23778	13.8567	30	0.666667	-	0.333333	NA	-	-	A	AluJb	ENSG00000090376	5.4	11.8	-6.4	NA	NA	NA	NA	NA	6.25	0	NA	NA	NA	0	NA	12.5	NA	NA	NA	NA	NA
[truncated: 151 more columns]

## Sheet: Table S3
Table S3. The shared genes and sites of 3′ UTR DRE and cis-regulated
C5AR1:chr19:47321817
CXCL8:chr4:73742731
APOL6:chr22:35660551
SGTB:chr5:65667685
EGR3:chr8:22689310
APOL6:chr22:35660703
CXCL8:chr4:73742585
CXCL8:chr4:73742703
SGK1:chr6:134170115
CTSS:chr1:150731972
DDX58:chr9:32456490
CXCL8:chr4:73742713
APOL6:chr22:35660345
EGR3:chr8:22689300
CXCL8:chr4:73742720
APOL6:chr22:35660445

## Sheet: Table S4
Table S4. The shared genes of 3′ UTR DRE and differentially expressed genes
C5AR1
CXCL8
ERO1A
SGTB
GBP4
EGR3
RHOA
SGK1
CTSS

## Sheet: Table S5
Table S5. DRE sites associated with complications in MPP.
site_id	p.GLM	p.GLM.adj	DRE.p.value.par	DRE.p.adj.par	DRE.p.value	DRE.p.adj	known_site	Consequence	AAchange	NTchange	BIOTYPE	SYMBOL	description	Existing_variation	SIFT	Mean_rate	Mean_PRErate	Max_rate	Prevalence	PolyPhen	DNA_variant_p	MAX_AF	MAX_AF_POPS	CLIN_SIG	AA	ensembl_gene_id	p.Gene.GLM	p.Gene.GLM.adj	Gene.NCMPP	Gene.CMPP	Gene.CMPP_VS_NCMPP	id2	Repeat	NCMPP	CMPP	CMPP_VS_NCMPP	X4M4378.1.C512R_S26_R1_001	X4M4377.1.C511R_S25_R1_001	X4M3408.1.A838R_S15_R1_001	X4M2695.1.A614R_S18_R1_001	X4M2630.1.A584R_S22_R1_001	X4M3673.1.A577R_S6_R1_001	X4M3579.1.A540R_S3_R1_001	X4M3316.1.A803R_S4_R1_001	X4M3404.1.A834R_S11_R1_001	X4M2553.1.A549R_S20_R1_001	X4M3751.1.A613R_S18_R1_001	X4M3669.1.A573R_S2_R1_001	X4M2343.1.N935R_S11_R1_001
SLC25A13:chr7:96316110	0.0427975	0.543066	0.0625925	0.812691	0.124435	0.909873	TRUE	intron_variant	-	c.15+5832A>G	protein_coding	SLC25A13	solute carrier family 25 member 13	-	-	18.5031	24.6708	55.56	0.75	-	0.333333	NA	-	-	T	ENSG00000004864	0.251486	0.476119	19.1735	27.2918	8.11828	chr7_96316110_T_C	AluJr	26.3	10.7	-15.6	NA	NA	NA	NA	NA	18.18	NA	NA	NA	NA	33.33	NA	NA
HIVEP2:chr6:142925034	0.0072064	0.37295	0.017889	0.763533	0.030303	0.858038	TRUE	intron_variant	-	c.-641+20910A>G	protein_coding	HIVEP2	human immunodeficiency virus type I enhancer binding protein 2	-	-	50.7409	50.7409	82.14	1	-	0.157895	NA	-	-	T	ENSG00000010818	0.00194317	0.192539	30.8302	72.8452	42.015	chr6_142925034_T_C	Non-repeat	38.5	65.4	26.9	NA	NA	NA	NA	NA	60	37.5	NA	NA	NA	NA	NA	0
PUM2:chr2:20251058	0.0374587	0.52498	0.0590584	0.812691	0.0800227	0.902241	TRUE	3_prime_UTR_variant	-	c.*527A>G	protein_coding	PUM2	pumilio RNA binding family member 2	-	-	30.3943	35.46	60	0.857143	-	0.333333	NA	-	-	t	ENSG00000055917	0.101384	0.323188	20.4028	15.1242	-5.27864	chr2_20251058_T_C	Non-repeat	19.3	38.8	19.5	NA	NA	NA	NA	NA	44.44	0	NA	NA	NA	16.67	NA	NA
SLC2A3:chr12:7919412	0.00120462	0.37295	0.0872467	0.845004	0.0103557	0.858038	TRUE	3_prime_UTR_variant	-	c.*2001A>G	protein_coding	SLC2A3	solute carrier family 2 member 3	rs12842	-	85.7808	85.7808	100	1	-	0.913043	NA	-	-	N	ENSG00000059804	0.192719	0.421001	83.0348	155.294	72.259	chr12_7919412_T_C	Non-repeat	57.3	100	42.7	NA	NA	NA	NA	NA	0	NA	NA	NA	100	NA	NA	100
SP100:chr2:230438552	0.00807084	0.37295	0.0162064	0.763533	0.021906	0.858038	TRUE	intron_variant	-	c.108-4385A>G	protein_coding	SP100	SP100 nuclear antigen	-	-	7.745	10.843	21.43	0.714286	-	0.344828	NA	-	-	A	ENSG00000067066	0.000754766	0.176005	13.4375	28.3244	14.887	chr2_230438552_A_G	L1PB1	13.6	4.5	-9.1	NA	14.29	NA	NA	NA	60	10	20	NA	0	33.33	NA	0
FNDC3B:chr3:172075507	0.023756	0.518163	0.0350093	0.812691	0.041049	0.892692	TRUE	intron_variant	-	c.-29+35736A>G	protein_coding	FNDC3B	fibronectin type III domain containing 3B	-	-	35.3663	37.3311	68.29	0.947368	-	0.314286	NA	-	-	A	ENSG00000075420	0.134395	0.358269	86.2588	141.173	54.9143	chr3_172075507_A_G	Non-repeat	25.2	44.5	19.3	NA	5.88	NA	NA	NA	30.77	0	NA	NA	20	10	NA	16.67
FNDC3B:chr3:172064020	0.0268448	0.518163	0.0418382	0.812691	0.044195	0.892692	TRUE	intron_variant	-	c.-29+24249A>G	protein_coding	FNDC3B	fibronectin type III domain containing 3B	rs751392528	-	6.33938	10.143	20	0.625	-	0.37037	NA	-	-	A	ENSG00000075420	0.134395	0.358269	86.2588	141.173	54.9143	chr3_172064020_A_G	AluJr	2.6	9.2	6.6	NA	0	NA	NA	NA	12.5	6.67	NA	NA	NA	NA	NA	0
RAB7A:chr3:128740816	0.0297985	0.518163	0.0592727	0.812691	0.0871184	0.902241	TRUE	intron_variant	-	c.-166+14457A>G	protein_coding	RAB7A	RAB7A, member RAS oncogene family	-	-	28.015	28.015	60	1	-	0.0769231	NA	-	-	a	ENSG00000075785	0.0126199	0.197698	140.07	251.333	111.263	chr3_128740816_A_G	AluJb	39	20.7	-18.2	NA	NA	NA	NA	NA	NA	NA	NA	NA	NA	NA	NA	NA
ICAM1:chr19:10272017	0.013192	0.476435	0.0244998	0.803081	0.0382249	0.875444	TRUE	intron_variant	-	c.67+791A>G	protein_coding	ICAM1	intercellular adhesion molecule 1	-	-	14.6129	17.0483	33.33	0.857143	-	0.1	NA	-	-	A	ENSG00000090339	0.0429261	0.243919	130.396	279.879	149.483	chr19_10272017_A_G	AluSx1	8.4	19.3	10.9	NA	NA	NA	NA	NA	14.29	NA	NA	NA	NA	NA	NA	NA
IRAK3:chr12:66194142	0.00298932	0.37295	0.00632806	0.763533	0.0177428	0.858038	TRUE	intron_variant	-	c.133+4710A>G	protein_coding	IRAK3	interleukin 1 receptor associated kinase 3	-	-	4.71312	6.85545	13.33	0.6875	-	0.310345	NA	-	-	A	ENSG00000090376	0.000911512	0.176005	43.5934	128.834	85.2405	chr12_66194142_A_G	AluJb	1.8	7	5.2	NA	NA	NA	NA	NA	5	14.29	NA	NA	NA	9.09	NA	0
IRAK3:chr12:66194056	0.0454866	0.549322	0.064547	0.812691	0.0784319	0.902241	TRUE	intron_variant	-	c.133+4624A>G	protein_coding	IRAK3	interleukin 1 receptor associated kinase 3	rs1449015806	-	15.8324	17.9433	66.67	0.882353	-	0.192308	NA	-	-	A	ENSG00000090376	0.000911512	0.176005	43.5934	128.834	85.2405	chr12_66194056_A_G	AluJb	24	10.1	-13.9	NA	NA	NA	NA	NA	27.78	NA	NA	NA	NA	NA	NA	0
IRAK3:chr12:66194058	0.0413434	0.53263	0.0593865	0.812691	0.106054	0.902241	TRUE	intron_variant	-	c.133+4626A>G	protein_coding	IRAK3	interleukin 1 receptor associated kinase 3	-	-	13.5482	16.4514	60	0.823529	-	0.222222	NA	-	-	A	ENSG00000090376	0.000911512	0.176005	43.5934	128.834	85.2405	chr12_66194058_A_G	AluJb	21.7	7.9	-13.8	NA	NA	NA	NA	NA	30	20	NA	NA	NA	NA	NA	13.33
N4BP1:chr16:48608997	0.0472618	0.550747	0.0667401	0.812691	0.0568313	0.902241	TRUE	intron_variant	-	c.198+778A>G	protein_coding	N4BP1	NEDD4 binding protein 1	-	-	9.15882	12.975	20.83	0.705882	-	0.384615	NA	-	-	T	ENSG00000102921	0.00356647	0.192539	36.5053	71.3224	34.8172	chr16_48608997_T_C	AluJb	5.8	12.1	6.3	NA	0	NA	NA	NA	0	0	NA	NA	NA	NA	NA	NA
AQP9:chr15:58147799	0.00295784	0.37295	0.00539996	0.763533	0.00859422	0.858038	FALSE	intron_variant	-	c.111+9123A>G	protein_coding	AQP9	aquaporin 9	rs543759853	-	5.3235	7.098	18.18	0.75	-	0.25	0.001	EAS,EUR	-	A	ENSG00000103569	0.00137912	0.184799	178.045	700.992	522.947	chr15_58147799_A_G	L1ME4b	8.3	2.4	-5.9	NA	7.14	NA	NA	NA	7.69	13.04	0	NA	10	0	16.67	6.25
DDX58:chr9:32456451	0.0350572	0.519296	0.0541335	0.812691	0.0930451	0.902241	TRUE	3_prime_UTR_variant	-	c.*671A>G	protein_coding	DDX58	DExD/H-box helicase 58	rs1460248286	-	21.3487	22.8736	54.55	0.933333	-	0.321429	NA	-	-	T	ENSG00000107201	0.101647	0.323474	28.9688	59.7547	30.7859	chr9_32456451_T_C	Non-repeat	13.5	28.2	14.7	NA	0	NA	NA	NA	40	0	NA	NA	NA	0	12.5	NA
CAMKK2:chr12:121259865	0.00773476	0.37295	0.017574	0.763533	0.0146765	0.858038	TRUE	intron_variant	-	c.796+454A>G	protein_coding	CAMKK2	calcium/calmodulin dependent protein kinase kinase 2	-	-	28.9333	28.9333	60	1	-	0.2	NA	-	-	T	ENSG00000110931	0.143797	0.368106	29.3522	47.2261	17.8739	chr12_121259865_T_C	AluJb	18.1	36.7	18.6	NA	NA	NA	NA	NA	45.45	NA	NA	NA	NA	20	NA	NA
STAT1:chr2:191011516	0.0225676	0.516853	0.0401257	0.812691	0.086044	0.902241	TRUE	intron_variant	-	c.-1-1512A>G	protein_coding	STAT1	signal transducer and activator of transcription 1	-	-	50.4654	50.4654	78.57	1	-	0.363636	NA	-	-	T	ENSG00000115415	0.787756	0.887404	91.2824	98.0418	6.75946	chr2_191011516_T_C	AluJr	60	39.3	-20.7	NA	NA	NA	NA	NA	60	50	NA	NA	NA	NA	NA	30
NFE2L2:chr2:177258089	0.0312364	0.519296	0.0454915	0.812691	0.0931943	0.902241	FALSE	intron_variant	-	c.45+6443A>G	protein_coding	NFE2L2	nuclear factor, erythroid 2 like 2	-	-	9.25278	13.8792	35.71	0.666667	-	0.4	NA	-	-	T	ENSG00000116044	0.0161754	0.20454	45.5585	82.3167	36.7582	chr2_177258089_T_C	MER5B	14.4	5.1	-9.3	NA	0	NA	NA	NA	33.33	NA	NA	NA	NA	0	NA	20
FLVCR2:chr14:75590356	0.00685964	0.37295	0.0188437	0.769314	0.0186554	0.858038	TRUE	intron_variant	-	c.669+10715A>G	protein_coding	FLVCR2	feline leukemia virus subgroup C cellular receptor family member 2	-	-	47.774	47.774	80	1	-	0.4	NA	-	-	A	ENSG00000119686	0.807635	0.899464	4.28944	4.62149	0.332051	chr14_75590356_A_G	MSTB2	62.8	37.7	-25.1	NA	40	NA	NA	NA	42.86	12.5	0	NA	NA	NA	NA	NA
PTK2B:chr8:27337401	0.0331765	0.519296	0.0552877	0.812691	0.0851793	0.902241	TRUE	intron_variant	-	c.-38+11720A>G	protein_coding	PTK2B	protein tyrosine kinase 2 beta	-	-	14.2808	16.8773	41.67	0.846154	-	0.333333	NA	-	-	A	ENSG00000120899	0.0329782	0.232631	32.8766	70.8324	37.9558	chr8_27337401_A_G	AluSx1	8.1	21.5	13.3	NA	NA	NA	NA	NA	NA	NA	NA	NA	NA	NA	NA	NA
CDKN1A:chr6:36682207	0.0274718	0.518163	0.0406394	0.812691	0.0575018	0.902241	TRUE	intron_variant	-	c.-5-1890A>G	protein_coding	CDKN1A	cyclin dependent kinase inhibitor 1A	-	-	28.9606	30.6641	44.83	0.944444	-	0.21875	NA	-	-	A	ENSG00000124762	0.681479	0.820197	86.0148	96.2676	10.2528	chr6_36682207_A_G	MIRb	34.8	23.1	-11.8	NA	62.5	NA	NA	NA	50	16.67	NA	NA	NA	16.67	NA	NA
ADGRE2:chr19:14734269	0.0257774	0.518163	0.0469328	0.812691	0.0646101	0.902241	TRUE	3_prime_UTR_variant	-	c.*1967A>G	protein_coding	ADGRE2	adhesion G protein-coupled receptor E2	-	-	26.4908	26.4908	66.67	1	-	0.0454545	NA	-	-	t	ENSG00000127507	0.498604	0.691599	26.2035	30.968	4.76447	chr19_14734269_T_C	AluJb	35.2	17.7	-17.5	NA	NA	NA	NA	NA	6.67	28.57	NA	NA	NA	16.67	NA	30
DOCK4:chr7:112139651	0.029239	0.518163	0.0520288	0.812691	0.0449512	0.892692	TRUE	intron_variant	-	c.37+66451A>G	protein_coding	DOCK4	dedicator of cytokinesis 4	-	-	24.3167	29.18	66.67	0.833333	-	0.25	NA	-	-	T	ENSG00000128512	0.15682	0.38168	27.0058	39.6561	12.6503	chr7_112139651_T_C	Non-repeat	13.8	34.8	21.1	NA	NA	NA	NA	NA	NA	0	NA	NA	NA	42.86	NA	33.33
DOCK4:chr7:112096252	0.0231856	0.518163	0.0507961	0.812691	0.0562896	0.902241	TRUE	intron_variant	-	c.38-92121A>G	protein_coding	DOCK4	dedicator of cytokinesis 4	-	-	5.92421	10.2327	25	0.578947	-	0.5	NA	-	-	T	ENSG00000128512	0.15682	0.38168	27.0058	39.6561	12.6503	chr7_112096252_T_C	AluJb	9.7	2.5	-7.2	NA	NA	NA	NA	NA	5.56	0	NA	NA	NA	0	NA	9.09
IRAK2:chr3:10186901	0.0498799	0.565903	0.0714561	0.812691	0.0946411	0.902241	TRUE	intron_variant	-	c.277+8881A>G	protein_coding	IRAK2	interleukin 1 receptor associated kinase 2	-	-	7.05	11.28	25	0.625	-	0.44	NA	-	-	A	ENSG00000134070	0.122819	0.346074	72.1379	117.989	45.8508	chr3_10186901_A_G	AluJo	10.4	3.7	-6.6	NA	NA	NA	NA	NA	10	0	NA	NA	NA	20	NA	20
IRAK2:chr3:10177304	0.0283692	0.518163	0.0467056	0.812691	0.101567	0.902241	FALSE	intron_variant	-	c.95-534A>G	protein_coding	IRAK2	interleukin 1 receptor associated kinase 2	-	-	7.10143	9.942	14.29	0.714286	-	0.478261	NA	-	-	A	ENSG00000134070	0.122819	0.346074	72.1379	117.989	45.8508	chr3_10177304_A_G	MER96	9.7	3.6	-6.1	NA	NA	NA	NA	NA	0	0	NA	NA	NA	0	NA	NA
IRAK2:chr3:10215621	0.0149064	0.494853	0.0260909	0.803081	0.0347236	0.858038	TRUE	intron_variant	-	c.789-1313A>G	protein_coding	IRAK2	interleukin 1 receptor associated kinase 2	-	-	10.866	14.8173	33.33	0.733333	-	0.217391	NA	-	-	A	ENSG00000134070	0.122819	0.346074	72.1379	117.989	45.8508	chr3_10215621_A_G	AluJo	16.5	5.9	-10.6	NA	NA	NA	NA	NA	16.67	NA	NA	NA	NA	0	NA	NA
VHL:chr3:10151674	0.00439963	0.37295	0.00790624	0.763533	0.0108356	0.858038	TRUE	3_prime_UTR_variant	-	c.*1709A>G	protein_coding	VHL	von Hippel-Lindau tumor suppressor	-	-	18.2574	23.126	63.64	0.789474	-	0.277778	NA	-	-	A	ENSG00000134086	0.190156	0.418315	8.84976	11.0797	2.22992	chr3_10151674_A_G	L1ME4a	9.2	28.3	19.1	NA	0	NA	NA	NA	16.67	21.43	14.29	NA	20	0	NA	50
KATNBL1:chr15:34147940	0.0112561	0.422779	0.0225232	0.803081	0.0437279	0.892692	TRUE	intron_variant	-	c.558-510A>G	protein_coding	KATNBL1	katanin regulatory subunit B1 like 1	rs1134299	-	30.6831	36.2618	71.43	0.846154	-	0.190476	NA	-	-	T	ENSG00000134152	0.0268022	0.224193	12.5438	24.0231	11.4793	chr15_34147940_T_C	AluJo	44.1	19.2	-25	NA	NA	NA	NA	NA	30.77	0	NA	NA	NA	NA	NA	NA
TMEM165:chr4:55411245	0.0154403	0.494853	0.030877	0.812691	0.0484848	0.892692	TRUE	intron_variant	-	c.208-369A>G	protein_coding	TMEM165	transmembrane protein 165	-	-	24.3358	26.5482	55.56	0.916667	-	0.318182	NA	-	-	A	ENSG00000134851	0.0077998	0.193134	7.29848	13.4191	6.12058	chr4_55411245_A_G	Non-repeat	38.2	17.4	-20.8	NA	0	NA	NA	NA	16.67	16.67	NA	NA	NA	NA	NA	NA
USP15:chr12:62285699	0.0353987	0.519296	0.0563029	0.812691	0.0790192	0.902241	TRUE	intron_variant	-	c.90-8480A>G	protein_coding	USP15	ubiquitin specific peptidase 15	-	-	17.9286	22.8182	40	0.785714	-	0.238095	NA	-	-	A	ENSG00000135655	0.128384	0.351692	20.1523	33.7873	13.6351	chr12_62285699_A_G	L1PB4	26.4	11.6	-14.8	NA	NA	NA	NA	NA	NA	NA	NA	NA	NA	NA	NA	NA
PLXNC1:chr12:94156182	0.0193508	0.50579	0.0393916	0.812691	0.119846	0.902241	TRUE	intron_variant	-	c.1062+6149A>G	protein_coding	PLXNC1	plexin C1	-	-	44.1073	44.1073	75	1	-	0.25	NA	-	-	A	ENSG00000136040	0.275602	0.49793	27.4862	36.0184	8.53218	chr12_94156182_A_G	MIR	55.8	34.3	-21.5	NA	NA	NA	NA	NA	NA	20	NA	NA	NA	27.27	NA	NA
ETV6:chr12:11833176	0.0456306	0.549322	0.0661594	0.812691	0.118971	0.902241	FALSE	intron_variant	-	c.164-5964A>G	protein_coding	ETV6	ETS variant 6	-	-	9.86375	14.3473	33.33	0.6875	-	0.482759	NA	-	-	A	ENSG00000139083	0.113811	0.336101	31.7087	48.6957	16.9869	chr12_11833176_A_G	Non-repeat	15.3	5.6	-9.7	NA	40	NA	NA	NA	0	0	NA	NA	NA	0	NA	0
PIK3R5:chr17:8950541	0.0323273	0.519296	0.0505098	0.812691	0.0264015	0.858038	TRUE	intron_variant	-	c.-14+15055A>G	protein_coding	PIK3R5	phosphoinositide-3-kinase regulatory subunit 5	rs79604586	-	7.87267	11.809	33.33	0.666667	-	0.4	0.0072	SAS	-	T	ENSG00000141506	0.877574	0.939167	44.4218	46.1608	1.73909	chr17_8950541_T_C	L1PA16	11.8	2.1	-9.7	NA	11.11	NA	NA	NA	0	11.11	NA	NA	NA	14.29	NA	NA
PIK3R5:chr17:8949695	0.0159522	0.494853	0.0246245	0.803081	0.0272828	0.858038	TRUE	intron_variant	-	c.-14+15901A>G	protein_coding	PIK3R5	phosphoinositide-3-kinase regulatory subunit 5	-	-	43.0353	43.0353	66.67	1	-	0.363636	NA	-	-	T	ENSG00000141506	0.877574	0.939167	44.4218	46.1608	1.73909	chr17_8949695_T_C	L1PB1	50.4	36.4	-14.1	NA	50	NA	NA	NA	68.75	35.29	NA	NA	NA	54.55	NA	62.5
PIK3R5:chr17:8949636	0.0179788	0.496531	0.027368	0.803081	0.0196936	0.858038	TRUE	intron_variant	-	c.-14+15960A>G	protein_coding	PIK3R5	phosphoinositide-3-kinase regulatory subunit 5	-	-	32.6074	32.6074	85.71	1	-	0.176471	NA	-	-	T	ENSG00000141506	0.877574	0.939167	44.4218	46.1608	1.73909	chr17_8949636_T_C	L1PB1	41.5	24.6	-16.9	NA	66.67	NA	NA	NA	27.78	37.5	16.67	NA	NA	44.44	NA	25
WTAP:chr6:159752840	0.0214392	0.50579	0.0427604	0.812691	0.0793437	0.902241	TRUE	intron_variant	-	c.453-620A>G	protein_coding	WTAP	WT1 associated protein	-	-	30.9064	33.997	66.67	0.909091	-	0.0625	NA	-	-	A	ENSG00000146457	0.236531	0.462674	34.4037	52.8231	18.4194	chr6_159752840_A_G	AluJr	43.7	20.3	-23.4	NA	NA	NA	NA	NA	NA	NA	NA	NA	NA	33.33	NA	NA
PLBD2:chr12:113390128	0.0290383	0.518163	0.0460855	0.812691	0.0636026	0.902241	TRUE	3_prime_UTR_variant	-	c.*1502A>G	protein_coding	PLBD2	phospholipase B domain containing 2	-	-	15.602	16.7164	37.5	0.933333	-	0.258065	NA	-	-	A	ENSG00000151176	0.611695	0.771473	28.0407	33.1499	5.10919	chr12_113390128_A_G	(CCAT)n	20.3	10.2	-10.2	NA	41.67	NA	NA	NA	11.11	6.25	0	NA	16.67	66.67	NA	NA
ACSL1:chr4:184824208	0.0323279	0.519296	0.0459754	0.812691	0.0453607	0.892692	TRUE	intron_variant	-	c.-33+2317A>G	protein_coding	ACSL1	acyl-CoA synthetase long chain family member 1	-	-	15.1132	16.8912	36.67	0.894737	-	0.179487	NA	-	-	T	ENSG00000151726	0.353409	0.567278	151.237	205.284	54.0472	chr4_184824208_T_C	AluSz	20.1	10.6	-9.5	NA	14.29	NA	10	14.29	11.11	NA	0	NA	0	0	NA	20
ACSL1:chr4:184823799	0.0399163	0.530163	0.0703987	0.812691	0.0875206	0.902241	TRUE	intron_variant	-	c.-33+2726A>G	protein_coding	ACSL1	acyl-CoA synthetase long chain family member 1	-	-	22.3427	24.577	50	0.909091	-	0.277778	NA	-	-	T	ENSG00000151726	0.353409	0.567278	151.237	205.284	54.0472	chr4_184823799_T_C	Non-repeat	28.9	10.8	-18.2	0	0	NA	NA	NA	NA	33.33	NA	NA	NA	NA	NA	NA
AZIN1:chr8:102858030	0.0168941	0.494853	0.025357	0.803081	0.0231458	0.858038	FALSE	5_prime_UTR_variant	-	c.-113A>G	protein_coding	AZIN1	antizyme inhibitor 1	rs952091841	-	4.657	8.46727	22.22	0.55	-	0.595238	NA	-	-	T	ENSG00000155096	0.0149914	0.20336	20.3767	33.865	13.4883	chr8_102858030_T_C	Non-repeat	2.1	7.7	5.6	NA	0	NA	NA	NA	0	0	NA	NA	0	0	NA	0
SAMSN1:chr21:14542949	0.0365001	0.519296	0.0598627	0.812691	0.0980751	0.902241	TRUE	intron_variant	-	c.262-21728A>G	protein_coding	SAMSN1	SAM domain, SH3 domain and nuclear localization signals 1	-	-	20.7008	26.911	66.67	0.769231	-	0.421053	NA	-	-	T	ENSG00000155307	0.00434367	0.193134	34.6718	83.1104	48.4386	chr21_14542949_T_C	AluJr	31.7	11.2	-20.5	NA	NA	NA	NA	NA	40	0	NA	NA	NA	NA	NA	0
GBP2:chr1:89119548	0.0361694	0.519296	0.0499234	0.812691	0.10398	0.902241	FALSE	intron_variant	-	c.428+631A>G	protein_coding	GBP2	guanylate binding protein 2	-	-	22.179	23.3463	55.17	0.95	-	0.166667	NA	-	-	T	ENSG00000162645	0.0112979	0.196821	90.8668	216.593	125.726	chr1_89119548_T_C	L2a	27.9	16.4	-11.5	NA	20	NA	NA	NA	34.78	11.76	NA	NA	NA	14.29	0	37.5
CTSS:chr1:150732881	0.0107271	0.422779	0.0169364	0.763533	0.0154744	0.858038	TRUE	3_prime_UTR_variant	-	c.*165A>G	protein_coding	CTSS	cathepsin S	-	-	3.1935	5.3225	13.04	0.6	-	0.559322	NA	-	-	T	ENSG00000163131	0.16257	0.388112	115.591	147.499	31.9082	chr1_150732881_T_C	AluSz6	1.3	5.1	3.7	0	4.55	NA	0	0	3.33	11.54	0	0	2.56	0	0	0
CTSS:chr1:150732178	0.00422781	0.37295	0.0100086	0.763533	0.0225166	0.858038	TRUE	3_prime_UTR_variant	-	c.*868A>G	protein_coding	CTSS	cathepsin S	rs1211422458	-	15.8677	20.628	44.44	0.769231	-	0.333333	NA	-	-	T	ENSG00000163131	0.16257	0.388112	115.591	147.499	31.9082	chr1_150732178_T_C	AluJo	26.5	9.2	-17.2	NA	NA	NA	NA	NA	NA	0	NA	NA	NA	NA	NA	25
CTSS:chr1:150732032	0.0475085	0.550747	0.0646504	0.812691	0.0448881	0.892692	TRUE	3_prime_UTR_variant	-	c.*1014A>G	protein_coding	CTSS	cathepsin S	-	-	12.8158	15.2188	37.5	0.842105	-	0.243243	NA	-	-	T	ENSG00000163131	0.16257	0.388112	115.591	147.499	31.9082	chr1_150732032_T_C	AluJo	16.8	8.4	-8.3	NA	16.67	NA	NA	0	0	16.67	0	NA	23.08	NA	NA	5.88
DTX3L:chr3:122573487	0.0447476	0.549322	0.0709401	0.812691	0.0614795	0.902241	TRUE	3_prime_UTR_variant	-	c.*1740A>G	protein_coding	DTX3L	deltex E3 ubiquitin ligase 3L	-	-	14.7946	19.233	40	0.769231	-	0.307692	NA	-	-	A	ENSG00000163840	0.22833	0.456122	26.5626	34.9889	8.42626	chr3_122573487_A_G	Non-repeat	8.4	20.3	11.9	NA	16.67	NA	NA	NA	0	0	NA	NA	NA	14.29	NA	14.29
LIMS1:chr2:108610259	0.0215459	0.50579	0.0429308	0.812691	0.119	0.902241	TRUE	intron_variant	-	c.33-49346A>G	protein_coding	LIMS1	LIM zinc finger domain containing 1	-	-	33.8436	33.8436	60	1	-	0.117647	NA	-	-	A	ENSG00000169756	0.00488385	0.193134	32.5994	58.6427	26.0433	chr2_108610259_A_G	AluJr	45.6	24.1	-21.5	NA	NA	NA	NA	NA	83.33	40	NA	NA	NA	NA	NA	NA
CHST11:chr12:104491608	0.0414079	0.53263	0.0691858	0.812691	0.103164	0.902241	TRUE	intron_variant	-	c.118+34079A>G	protein_coding	CHST11	carbohydrate sulfotransferase 11	-	-	22.8492	27.419	57.14	0.833333	-	0.444444	NA	-	-	A	ENSG00000171310	0.39131	0.599919	17.1877	20.1243	2.93651	chr12_104491608_A_G	AluJr4	30.9	11.6	-19.2	NA	NA	NA	NA	NA	NA	44.44	NA	NA	NA	58.33	NA	NA
CHST11:chr12:104491691	0.020587	0.50579	0.0390534	0.812691	0.0204876	0.858038	TRUE	intron_variant	-	c.118+34162A>G	protein_coding	CHST11	carbohydrate sulfotransferase 11	-	-	17.2492	20.699	50	0.833333	-	0.277778	NA	-	-	A	ENSG00000171310	0.39131	0.599919	17.1877	20.1243	2.93651	chr12_104491691_A_G	AluJr4	22.9	6	-16.9	NA	NA	NA	NA	NA	14.29	11.11	NA	NA	NA	42.86	NA	NA
KLHL6:chr3:183491628	0.00758293	0.37295	0.0127749	0.763533	0.0145085	0.858038	FALSE	3_prime_UTR_variant	-	c.*299A>G	protein_coding	KLHL6	kelch like family member 6	-	-	7.84789	11.47	20	0.684211	-	0.621622	NA	-	-	T	ENSG00000172578	0.250335	0.475186	19.5875	15.409	-4.17854	chr3_183491628_T_C	MIRc	11	3.5	-7.5	0	0	NA	NA	NA	0	0	0	NA	0	0	NA	NA
RESF1:chr12:31973338	0.0295822	0.518163	0.0502548	0.812691	0.0717634	0.902241	TRUE	intron_variant	-	c.-79+2982A>G	protein_coding	RESF1	KIAA1551	-	-	11.3208	13.3791	22.73	0.846154	-	0.153846	NA	-	-	A	ENSG00000174718	0.250177	0.475186	73.3157	97.9717	24.656	chr12_31973338_A_G	FAM	7.6	14.5	6.9	NA	NA	NA	NA	NA	18.18	8.33	NA	NA	NA	40	NA	0
MCTP1:chr5:95067257	0.017391	0.494853	0.0265762	0.803081	0.0245681	0.858038	FALSE	intron_variant	-	c.721-49773A>G	protein_coding	MCTP1	multiple C2 and transmembrane domain containing 1	-	-	4.21842	7.28636	16.67	0.578947	-	0.551724	NA	-	-	T	ENSG00000175471	0.030499	0.22747	8.69044	15.7689	7.07849	chr5_95067257_T_C	L1MA6	1.8	6.4	4.6	NA	NA	NA	NA	NA	0	NA	NA	NA	NA	0	NA	NA
NCF1B:chr7:73233282	0.00834074	0.37295	0.0159123	0.763533	0.0319695	0.858038	TRUE	intron_variant,non_coding_transcript_variant	-	n.989-1332A>G	processed_transcript	NCF1B	neutrophil cytosolic factor 1B pseudogene	-	-	22.02	25.4077	45.45	0.866667	-	0.210526	NA	-	-	A	ENSG00000182487	0.409932	0.617216	182.157	242.753	60.5962	chr7_73233282_A_G	AluJr	30	15	-14.9	NA	NA	NA	NA	NA	9.09	NA	NA	NA	NA	NA	NA	NA
DENND5A:chr11:9216914	0.0020061	0.37295	0.00449316	0.763533	0.0151773	0.858038	TRUE	intron_variant	-	c.110-9282A>G	protein_coding	DENND5A	DENN domain containing 5A	-	-	7.99188	12.787	22.22	0.625	-	0.5	NA	-	-	T	ENSG00000184014	0.00907812	0.193134	37.8971	72.1501	34.253	chr11_9216914_T_C	FRAM	3.1	12.9	9.7	NA	NA	NA	NA	NA	NA	0	NA	NA	NA	0	NA	NA
GSAP:chr7:77405176	0.0344128	0.519296	0.051843	0.812691	0.0826699	0.902241	TRUE	intron_variant	-	c.187-561A>G	protein_coding	GSAP	gamma-secretase activating protein	-	-	57.6631	57.6631	83.33	1	-	0.551724	NA	-	-	T	ENSG00000186088	0.94141	0.972302	18.4847	18.175	-0.30969	chr7_77405176_T_C	AluJo	65.5	49.9	-15.6	NA	42.86	NA	NA	NA	55.56	46.67	NA	NA	NA	NA	NA	0
PLSCR1:chr3:146543116	0.00297315	0.37295	0.0055982	0.763533	0.00762086	0.858038	TRUE	intron_variant	-	c.-14+1351A>G	protein_coding	PLSCR1	phospholipid scramblase 1	-	-	37.4253	39.5044	90.32	0.947368	-	0.194444	NA	-	-	T	ENSG00000188313	0.0157156	0.204485	39.0168	73.0868	34.07	chr3_146543116_T_C	L2b	53.7	19.3	-34.4	61.54	50	NA	NA	NA	78.57	60	NA	NA	NA	84.62	NA	40
PLSCR1:chr3:146543176	0.0105361	0.422779	0.0170748	0.763533	0.0301224	0.858038	TRUE	intron_variant	-	c.-14+1291A>G	protein_coding	PLSCR1	phospholipid scramblase 1	-	-	31.9142	37.8981	81.82	0.842105	-	0.257143	NA	-	-	T	ENSG00000188313	0.0157156	0.204485	39.0168	73.0868	34.07	chr3_146543176_T_C	L2b	44.1	18.4	-25.6	63.64	70	NA	NA	NA	44.44	11.11	NA	NA	NA	62.5	NA	12.5
PLSCR1:chr3:146543102	0.00164947	0.37295	0.00346445	0.763533	0.0169469	0.858038	TRUE	intron_variant	-	c.-14+1365A>G	protein_coding	PLSCR1	phospholipid scramblase 1	rs540841569	-	39.1528	44.0469	89.47	0.888889	-	0.272727	0.001	EUR	-	T	ENSG00000188313	0.0157156	0.204485	39.0168	73.0868	34.07	chr3_146543102_T_C	L2b	59.1	19.2	-40	90	58.33	NA	NA	NA	90.91	76.92	NA	NA	NA	81.82	NA	NA
LITAF:chr16:11555599	0.0294922	0.518163	0.048261	0.812691	0.0364286	0.870604	TRUE	intron_variant	-	c.220+912A>G	protein_coding	LITAF	lipopolysaccharide induced TNF factor	-	-	35.1679	49.235	83.33	0.714286	-	0.409091	NA	-	-	T	ENSG00000189067	0.0458633	0.250061	161.229	323.495	162.266	chr16_11555599_T_C	AluJr	54.7	24.3	-30.3	NA	16.67	NA	NA	NA	33.33	37.5	NA	NA	NA	NA	NA	NA
IL1RAP:chr3:190650003	0.00491212	0.37295	0.0089929	0.763533	0.0157782	0.858038	FALSE	intron_variant	-	c.1345+4161A>G	protein_coding	IL1RAP	interleukin 1 receptor accessory protein	-	-	12.9039	16.5907	28.57	0.777778	-	0.387097	NA	-	-	A	ENSG00000196083	0.539326	0.721667	14.3498	18.8213	4.47152	chr3_190650003_A_G	(TA)n	6.8	17.8	11	NA	NA	NA	NA	NA	12	0	NA	NA	NA	NA	NA	0
IGF2R:chr6:159971747	0.0340161	0.519296	0.0564502	0.812691	0.0622033	0.902241	TRUE	intron_variant	-	c.149+2352A>G	protein_coding	IGF2R	insulin like growth factor 2 receptor	-	-	19.3092	22.82	40	0.846154	-	0.238095	NA	-	-	A	ENSG00000197081	0.633826	0.787738	41.2639	47.8565	6.59256	chr6_159971747_A_G	AluJr	13.6	25.9	12.3	NA	NA	NA	NA	NA	33.33	NA	NA	NA	NA	0	NA	NA
GK:chrX:30721984	0.0454256	0.549322	0.0718353	0.812691	0.073351	0.902241	TRUE	intron_variant	-	c.1501+989A>G	protein_coding	GK	glycerol kinase	-	-	20.0777	23.7282	40	0.846154	-	0.181818	NA	-	-	A	ENSG00000198814	0.104504	0.326724	155.314	283.447	128.133	chrX_30721984_A_G	FLAM_A	13.2	26	12.8	NA	NA	NA	NA	NA	30.77	NA	NA	NA	NA	NA	NA	0
GK:chrX:30701898	0.0265418	0.518163	0.0556245	0.812691	0.126754	0.910087	TRUE	intron_variant	-	c.851+993A>G	protein_coding	GK	glycerol kinase	-	-	10.6958	18.4745	36.36	0.578947	-	0.428571	NA	-	-	A	ENSG00000198814	0.104504	0.326724	155.314	283.447	128.133	chrX_30701898_A_G	MIRc	5	17	11.9	NA	0	NA	NA	NA	9.09	12.5	14.29	NA	NA	0	NA	0
GK:chrX:30699291	0.0398921	0.530163	0.064463	0.812691	0.0971389	0.902241	TRUE	intron_variant	-	c.748-1123A>G	protein_coding	GK	glycerol kinase	-	-	15.22	19.786	33.33	0.769231	-	0.1875	NA	-	-	-	ENSG00000198814	0.104504	0.326724	155.314	283.447	128.133	chrX_30699291_A_G	(TA)n	21	10.3	-10.7	NA	NA	NA	NA	NA	NA	NA	NA	NA	NA	NA	NA	16.67
GK:chrX:30699638	0.0380766	0.525793	0.0565782	0.812691	0.0718646	0.902241	TRUE	intron_variant	-	c.748-776A>G	protein_coding	GK	glycerol kinase	-	-	15.1581	20.2108	43.75	0.75	-	0.407407	NA	-	-	A	ENSG00000198814	0.104504	0.326724	155.314	283.447	128.133	chrX_30699638_A_G	AluSx1	9	21.4	12.4	NA	16.67	NA	NA	NA	35.71	0	NA	NA	NA	0	NA	0
PJA2:chr5:109335497	0.00784621	0.37295	0.0125337	0.763533	0.0106693	0.858038	TRUE	3_prime_UTR_variant	-	c.*1734A>G	protein_coding	PJA2	praja ring finger ubiquitin ligase 2	-	-	14.769	19.3844	37.5	0.761905	-	0.282051	NA	-	-	T	ENSG00000198961	0.015548	0.204485	31.5573	44.8293	13.272	chr5_109335497_T_C	Non-repeat	9.1	21	12	NA	0	NA	NA	NA	NA	27.27	7.69	NA	0	14.29	NA	30
PJA2:chr5:109335498	0.00137611	0.37295	0.00265304	0.763533	0.00486961	0.858038	FALSE	3_prime_UTR_variant	-	c.*1733A>G	protein_coding	PJA2	praja ring finger ubiquitin ligase 2	-	-	11.0476	15.4667	36.36	0.714286	-	0.358974	NA	-	-	T	ENSG00000198961	0.015548	0.204485	31.5573	44.8293	13.272	chr5_109335498_T_C	Non-repeat	5.1	17.6	12.5	NA	0	NA	NA	NA	NA	0	15.38	NA	0	0	NA	10
DENND1C:chr19:6480384	0.003563	0.37295	0.0093519	0.763533	0.0225138	0.858038	TRUE	intron_variant	-	c.18-333A>G	protein_coding	DENND1C	DENN domain containing 1C	-	-	19.1375	22.965	50	0.833333	-	0.25	NA	-	-	T	ENSG00000205744	0.121783	0.344603	6.30935	4.77462	-1.53472	chr19_6480384_T_C	Non-repeat	31.5	10.3	-21.2	NA	14.29	NA	NA	NA	30	8.33	10	NA	NA	14.29	0	NA
PPP3R1:chr2:68180530	0.010868	0.422779	0.0171339	0.763533	0.0315552	0.858038	TRUE	3_prime_UTR_variant	-	c.*433A>G	protein_coding	PPP3R1	protein phosphatase 3 regulatory subunit B, alpha	-	-	8.67	12.3857	25	0.7	-	0.375	NA	-	-	T	ENSG00000221823	0.0765553	0.294578	7.74391	11.3462	3.60232	chr2_68180530_T_C	Non-repeat	4.7	12.7	8	NA	0	NA	NA	NA	11.11	0	0	NA	0	14.29	NA	7.69
APOL6:chr22:35660363	0.0400869	0.530163	0.0591505	0.812691	0.0658828	0.902241	TRUE	3_prime_UTR_variant	-	c.*767A>G	protein_coding	APOL6	apolipoprotein L6	rs113589367	-	26.6819	28.4607	52.94	0.9375	-	0.129032	NA	-	-	A	ENSG00000221963	0.0609194	0.271616	39.5744	74.0336	34.4592	chr22_35660363_A_G	MLT1B	20.8	32.5	11.7	NA	33.33	NA	NA	NA	38.46	7.69	NA	NA	20	NA	NA	30.77
LINC-PINT:chr7:130944867	0.00409507	0.37295	0.00829235	0.763533	0.0110126	0.858038	TRUE	non_coding_transcript_exon_variant	-	n.2805A>G	lncRNA	LINC-PINT	long intergenic non-protein coding RNA, p53 induced transcript	-	-	47.2231	47.2231	80	1	-	0.40625	NA	-	-	T	ENSG00000231721	0.570104	0.743742	12.031	14.1369	2.10592	chr7_130944867_T_C	Non-repeat	59.2	37.9	-21.3	NA	33.33	NA	NA	NA	40	37.5	NA	NA	NA	20	0	0
LINC-PINT:chr7:131100073	0.0139571	0.485396	0.0218843	0.803081	0.0370864	0.870604	TRUE	intron_variant,non_coding_transcript_variant	-	n.1524+7647A>G	lncRNA	LINC-PINT	long intergenic non-protein coding RNA, p53 induced transcript	-	-	43.4137	48.5212	72.73	0.894737	-	0.297297	NA	-	-	T	ENSG00000231721	0.570104	0.743742	12.031	14.1369	2.10592	chr7_131100073_T_C	MER5A	55.1	32.9	-22.1	NA	61.54	NA	NA	14.29	57.14	36.36	NA	NA	0	35.29	NA	25
NEAT1:chr11:65442549	0.00540014	0.37295	0.00947082	0.763533	0.00851016	0.858038	FALSE	non_coding_transcript_exon_variant	-	n.19752A>G	lncRNA	NEAT1	nuclear paraspeckle assembly transcript 1	-	-	1.81	3.12636	6.67	0.578947	-	0.652174	NA	-	-	A	ENSG00000245532	0.327354	0.545112	773.403	1198.54	425.135	chr11_65442549_A_G	Non-repeat	2.8	0.7	-2.1	0	0	NA	0	0	0	6.9	0	NA	0	0	0	0
NEAT1:chr11:65441441	0.0165423	0.494853	0.0260414	0.803081	0.0264058	0.858038	TRUE	non_coding_transcript_exon_variant	-	n.18644A>G	lncRNA	NEAT1	nuclear paraspeckle assembly transcript 1	-	-	6.73944	8.665	14.29	0.777778	-	0.473684	NA	-	-	A	ENSG00000245532	0.327354	0.545112	773.403	1198.54	425.135	chr11_65441441_A_G	AluJo	4.3	9.1	4.8	0	0	NA	0	NA	11.76	5	0	0	NA	10	NA	0
NEAT1:chr11:65441418	0.024424	0.518163	0.0366532	0.812691	0.0617861	0.902241	TRUE	non_coding_transcript_exon_variant	-	n.18621A>G	lncRNA	NEAT1	nuclear paraspeckle assembly transcript 1	-	-	13.8678	14.6835	27.03	0.944444	-	0.131579	NA	-	-	A	ENSG00000245532	0.327354	0.545112	773.403	1198.54	425.135	chr11_65441418_A_G	AluJo	11.1	17.4	6.3	22.22	21.05	NA	11.11	NA	20	6.9	NA	5.88	NA	27.78	NA	0
AZIN1-AS1:chr8:102993357	0.0200582	0.50579	0.0295388	0.812691	0.0571443	0.902241	FALSE	intron_variant,non_coding_transcript_variant	-	n.2154-6652A>G	lncRNA	AZIN1-AS1	AZIN1 antisense RNA 1	-	-	32.353	34.0558	74.36	0.95	-	0.272727	NA	-	-	A	ENSG00000253320	0.0220449	0.21483	7.13991	40.5741	33.4342	chr8_102993357_A_G	MER1A	25.6	40.6	15	NA	NA	NA	NA	NA	9.09	12.5	NA	NA	NA	0	NA	31.25
LYN:chr8:56010885	0.0315183	0.519296	0.0434586	0.812691	0.0336774	0.858038	FALSE	3_prime_UTR_variant	-	c.*775A>G	protein_coding	LYN	LYN proto-oncogene, Src family tyrosine kinase	-	-	3.5581	6.79273	15.91	0.52381	-	0.698113	NA	-	-	A	ENSG00000254087	0.00880049	0.193134	112.344	247.3	134.957	chr8_56010885_A_G	Non-repeat	1.7	5.6	4	NA	0	NA	0	0	0	0	0	0	0	0	NA	4.76
LYN:chr8:55898523	0.00743572	0.37295	0.015973	0.763533	0.0209983	0.858038	TRUE	intron_variant	-	c.-6+18420A>G	protein_coding	LYN	LYN proto-oncogene, Src family tyrosine kinase	-	-	10.0708	13.092	20	0.769231	-	0.380952	NA	-	-	A	ENSG00000254087	0.00880049	0.193134	112.344	247.3	134.957	chr8_55898523_A_G	AluSz	14.6	6.2	-8.4	NA	NA	NA	NA	NA	20	16.67	NA	NA	NA	NA	NA	NA
AC008695.1:chr5:131777060	0.021488	0.50579	0.0345294	0.812691	0.0284522	0.858038	TRUE	intron_variant	-	c.92+19770A>G	protein_coding	AC008695.1	novel protein	-	-	17.0444	22.7258	42.86	0.75	-	0.296296	NA	-	-	T	ENSG00000273217	NA	NA	NA	NA	NA	chr5_131777060_T_C	AluJo	23.3	9	-14.3	NA	40	NA	NA	NA	20	33.33	NA	NA	NA	0	NA	NA
AL162417.1:chr9:133118909	0.0357401	0.519296	0.0588229	0.812691	0.0335446	0.858038	TRUE	intron_variant	-	c.397-6757A>G	protein_coding	AL162417.1	novel protein	-	-	31.9723	34.6367	87.5	0.923077	-	0.210526	NA	-	-	T	ENSG00000285245	NA	NA	NA	NA	NA	chr9_133118909_T_C	MIRb	23.5	45.6	22.1	NA	NA	NA	NA	NA	71.43	NA	NA	NA	NA	NA	NA	NA
AC005050.3:chr7:106445648	0.0471481	0.550747	0.0717363	0.812691	0.120107	0.902241	FALSE	intron_variant,non_coding_transcript_variant	-	n.219+20152A>G	lncRNA	AC005050.3	NA	-	-	9.93714	11.5933	18.75	0.857143	-	0.291667	NA	-	-	A	ENSG00000286076	NA	NA	NA	NA	NA	chr7_106445648_A_G	L1MA3	6.5	12.5	6	NA	NA	NA	NA	NA	7.14	NA	NA	NA	NA	NA	NA	0
[truncated: 147 more columns]
